# Supplementary material for: Impact of yoga on cardiometabolic health in adults with overweight or obesity: A systematic review and meta-analysis of randomized controlled trials
Source: PLOS Glob Public Health. 2026 Apr 22;6(4):e0006174. doi: 10.1371/journal.pgph.0006174 (PMC13102220; doi:10.1371/journal.pgph.0006174)
Supplement: S1 Data — (XLSX) [file pgph.0006174.s002.xlsx]

## Sheet: All
Nomor	Study ID	Eligibility	Extraction process	1st extractor	2nd extractor	3rd extractor	Blood pressure			Blood Glucose							Lipid								Oxidant Status						Inflammation
							SBP	DBP	MAP	RBG	FBG	FBG Yoga vs aerobic	PPG	HBA1c	HOMAIR	HOMA-IR vs meditation	LDL	HDL	TG	TG vs other exercises	VLDL	VLDL vs other exercise	TC	TC vs meditation	Gluthatione	Vit C	Vit E	SOD	MDA	CAT	hsCRP	Adiponectin	Cortisol	Cortisol yog vs meditation	TNF-α	Il1	IL6	IL10	Hcy	sIL-2R
1	Chauhan 2017	Eligible	2025-06-01	MLA	RP	WW	v	v	-	-	-	-	-	-	-	-	-	-	-	-	-	-	-	-	-	-	-	-	-	-	-	-	-	-	-	-	-	-	-	-
2	Cramer 2016	Eligible	2025-06-01	MLA	RP	WW	v	v	-	-	-	-	-	-	-	-	-	-	-	-	-	-	-	-	-	-	-	-	-	-	-	-	-	-	-	-	-	-	-	-
3	Hegde 2013	Eligible	2025-06-01	MLA	RP	WW	v	v	-	-	v	-	v	v	-	-	-	-	-	-	-	-	-	-	v	v	v	v	-	-	-	-	-	-	-	-	-	-	-	-
4	Hewett 2017	Eligible	2025-06-01	MLA	RP	WW	v	v	-	-	-	-	-	-	-	-	v	v	v	-	-	-	-	-	-	-	-	-	-	-	v	-	-	-	-	-	-	-	-	-
5	Hunter 2018	Eligible	2025-06-01	MLA	RP	WW	v	v	-	-	v	-	-	-	-	-	v	v	v	-	-	-	v	-	-	-	-	-	-	-	-	-	-	-	-	-	-	-	-	-
6	Jabir 2017	Eligible	2025-06-01	MLA	RP	WW	v	v	v	-	-	-	-	-	-	-	-	-	-	-	-	-	-	-	-	-	-	-	-	-	-	-	-	-	-	-	-	-	-	-
7	Kaur 2021	Eligible	2025-06-01	MLA	RP	WW	-	-	-	-	v	-	v	v	-	-	v	v	v	-	v	-	v	-	-	-	-	-	-	-	-	-	-	-	-	-	-	-	-	-
8	Keerthi 2017	Eligible	2025-06-01	MLA	RP	WW	-	-	-	-	v	-	-	-	v	-	-	-	-	-	-	-	-	-	-	-	-	-	-	-	-	-	-	-	-	-	-	-	-	-
9	Kim 2012	Eligible	2025-06-01	ZT	AD	RAW	v	v	-	-	-	-	-	-	-	-	-	-	-	-	-	-	-	-	-	-	-	-	-	-	-	-	-	-	-	-	-	-	-	-
10	Lee 2012	Eligible	2025-06-01	ZT	AD	RAW	v	v		-	v	-	-	-	v	-	v	v	v	-	-	-	v	-	-	-	-	-	-	-	-	v	-	-	-	-	-	-	-	-
11	Mandal 2021	Eligible	2025-06-01	ZT	AD	RAW	v	v	-	-	-	-	-	-	-	-	-	-	-	-	-	-	-	-	-	-	-	-	-	-	v	-	v	-	-	-	-	-	-	-
12	Pal 2015	Eligible	2025-06-01	ZT	AD	RAW	-	-	-	-	v	-	-	-	-	-	-	-	-	-	-	-	-	-	v	v	v	-	v	-	-	-	-	-	-	-	-	-	-	-
13	Patil 2019	Eligible	2025-06-01	ZT	AD	RAW	-	-			v	-	v		v	-				-	-	-	-	-	-	-	-	-	-	-	-	-	-	-	-	-	-	-	-	-
14	Thiyagarajan 2015	Eligible	2025-06-01	ZT	AD	RAW	v	v	v	-	v	-	-	-	-	-	v	v	v	-	-	-	v	-	-	-	-	-	-	-	-	-	-	-	-	-	-	-	-	-
15	Wahyuni 2021	Eligible	2025-06-01	NKASW	JPAN	MDP	-	-	-	-	-	-	-	-	-	-	-	-	-	-	-	-	-	-	-	-	-	v	-	-	-	-	-	-	-	-	-	-	-	-
16	Yang 2011	Eligible	2025-06-01	NKASW	JPAN	MDP	v	v	-	-	v	-	-	-	-	-	v	v	v	-	-	-	v	-	-	-	-	-	-	-	-	-	-	-	-	-	-	-	-	-
17	McDermott 2014	Eligible	2025-06-01	NKASW	JPAN	MDP	v	v			v	-	v		v	-	v	-	v	-	-	-	v	-	-	-	-	-	-	-	-	-	-	-	-	-	-	-	-	-
18	Pojari 2024	Eligible	2025-02-01	NKASW	JPAN	MDP	-	-	-	-	-	-	-	-	-	-	-	-	-	-	-	-	-	-	-	-	-	-	-	-	-	-	-	-	n	-	-	-	-	-
19	Kumar 2024	Eligible	2025-02-01	NKASW	JPAN	MDP	n	n	-	-	-	-	-	-	-	-	-	-	-	-	-	-	-	-	-	-	-	-	-	-	-	-	-	-	-	-	-	-	-	-
20	Karlekar 2024	Eligible	2025-02-01	NKASW	JPAN	MDP	v	v	-	-	-	-	-	-	-	-	-	-	-	-	-	-	-	-	-	-	-	-	-	-		-	-	-	-	-	-	-	-	-
21	Sharma 2024	Eligible	2025-02-01	NKASW	JPAN	MDP	v	v	-	-	-	-	-	-	-	-	-	-	-	-	-	-	-	-	-	-	-	-	-	-	v	-	-	-	v	v	v	v	-	-
22	Madhu 2024	Eligible	2025-02-01	MMH	RAW	MDP	-	-	-	-	v	-	v	v	v	-	v	v	v	-	-	-	v	-	-	-	-	-	-	-	-	-	-	-	-	-	-	-	-	-
23	Mitra 2023	Eligible	2025-02-01	MMH	RAW	MDP	v	v	-	-	-	-	-	-	-	-	v	v	v	-	-	-	-	-	v	-	-	v		v	-	-	v	-	v	-	-	v	-	-
24	Mitra 2024	Eligible	2025-02-01	MMH	RAW	MDP	v	v	v	-	-	-	-	-	-	-	-	-	-	-	-	-	-	-	-	-	-	-	-	-	-	-	-	-	-	-	-	-	-	-
25	Yamuna 2024	Eligible	2025-02-01	MMH	RAW	MDP	-	-	-	-	-	-	-	-	-	-	-	-	-	-	-	-	-	-	-	-	-	-	-	-	-	-	-	-	-	-	-	-	v	-
26	Sharma 2023	Eligible	2025-02-01	MMH	RAW	MDP	v	v	v	-	-	-	-	-	-	-	v	v	v	-	v	-	v	-	-	-	-	-	-	-	v	-	v	-	v	v	v	v	-	-
27	Kurian 2023	Eligible	2025-02-01	MMH	RAW	MDP	-	-	-	-	-	v	-	-	n	v	-	-	-	v	-	v	-	v	-	-	-	-	-	-	-	-	-	-	-	-	-	-	-	-
28	Rajbhoj 2023	Eligible	2025-02-01	MMH	RAW	MDP	-	-	-	-	-	-	-	-	-	-	-	-	-	-	-	-	-	-	-	-	-	-	-	-	-	-	-	-	-	-	-	-	-	v
29	Lu 2025	Eligible	2026-01-01	MMH	RAW	MDP	v	v	-	-	-	-	-	-	-	-	-	-	-	-	-	-	-	-	-	-	-	-	-	-	-	-	v	-	-	-	-	-	-	-
30	Denninger 2025	Eligible	2026-01-01	MMH	RAW	MDP	v	v	-	-	-	-	-	v	-	-	-	v	-	-	-	-	v	-	-	-	-	-	-	-	-	-	-	-	-	-	v	-	-	-
20	M 2023						-	-	-	-	-	-	-	-	-	-	-	-	-	-	-	-	-	-	-	-	-	-	-	-	-	-	-	v	-	-	-	-	-

## Sheet: SBP
No.
	Author(s)
		Baseline Mean (SD)										between group difference on baseline			Baseline Mean (SD)					between group difference on baseline			Baseline Mean (SD)					between group difference on baseline			Post-intervention (SD)										between group difference on post-test			Baseline Mean (SD)					between group difference on baseline
		Intervention 1	LL	UL	SD	n	Control	LL	UL	SD	n	mean difference on baseline		p	Control II (Non PA intervention)	LL	UL	SD	n	mean difference on baseline		p	Control II (Non PA intervention)	LL	UL	SD	n	mean difference on baseline		p	Intervention 1	LL	UL	SD	n	Control	LL	UL	SD	n	mean difference on post-test		p	Control II (Non PA intervention)	LL	UL	SD	n	mean difference on baseline
1	Lee 2012	133.75			5.01	8	131.13			3.68	8																				125.5			4.75	8	133.75			3.15	8
2	Thiyagarajan 2015	127			6	51	127			5	49																				121			6	51	123			4	49
3	Hegde 2013	125.5	115.1	135.9	17.9	14	121.8	116	127.1	9.6	15																				119.1	111.5	126.7	13.2	14	125.6	118.1	133	13.4	15
4	Hewett 2017	120.3			11.1	29	119.8			9.1	34																				119.1			10.3	29	119.6			8.9	34
5	Kim 2012	121.6			3.4	16	119.3			2.4	18																				121.2			3.8	16	116.7			2	18
6	Yang 2011	119.3			14.3	12	115.7			15.9	10																				114.1			7.7	12	119.3			13.9	10
7	Hunter 2018	127			12	14	127			18	19																				129			13	14	127			18	19
8	Chauhan 2017	136.9			22.18	64	136.45			18.6	26																				133			21.38	64	136.36			18.3	26
9	Jabir 2017	120			4.6	50	126			2.54	50																				114			4.95	50	126			2.89	50
10	Cramer 2016	133.3			14.1	40	135.5			14.1	20																				129.5			14.6	40	133.1			12.6	20
11	Mandal 2021	116.9			12.4	58	119.2			12.8	52																				116.9			12.5	19	123.9			8.9	32
12	McDermott 2014																																		20					18
13	Karlekar 2024	120.3	NA	NA	6	28	125.2	NA	NA	3.52	28	NA	NA	NA																	111.2	NA	NA	5.5	28	123.3	NA	NA	5.7	28	NA	NA	NA
14	Sharma 2024	125.93	NA	NA	6.18	40	123.8	NA	NA	6.7	46	NA	NA	0.059																	123.88	NA	NA	5.93	40	124.02	NA	NA	6.62	46	NA	NA	0.252
15	Mitra 2023	120.6	NA	NA	1.37	37	121.9	NA	NA	1.27	37	NA	NA	>0.05																	115.3	NA	NA	1.56	37	123.5	NA	NA	1.32	37	NA	NA	0.01
16	Mitra 2024	122.2	NA	NA	4.46	30	121.8	NA	NA	4.13	30	NA	NA	>0.05																	117	NA	NA	4.63	30	123.4	NA	NA	4.2	30	NA	NA	0.001
17	Shar 2023	127	NA	NA	5.55	42	123.8	NA	NA	6.7	46	NA	NA	0.059																	122.52	NA	NA	5.63	42	124.02	NA	NA	6.62	46	NA	NA	0.91
18	Haa 2024	117.95	NA	NA	10	22	116.11	NA	NA	7.96	18	NA	NA	0.78																	112.72	NA	NA	7.3	22	117.5	NA	NA	7.71	18	NA	NA	NA
19	Lu 2025	127.5	NA	NA	5.51	8	111.7	NA	NA	2.86	10	NA	NA	NA																	119	NA	NA	2.07	8	113.1	NA	NA	2.51	10	NA	NA	NA
20	Denninger 2025	112.5	NA	NA	6.92682	68	112.5	NA	NA	7.02794	70	NA	NA	NA																	NA	NA	NA	NA	58	NA	NA	NA	NA	66	NA	NA	NA

## Sheet: DBP
No.	General Items
	Author(s)
		Baseline Mean (SD)										between group difference on baseline			Post-intervention (SD)										between group difference on post-test			Change from baseline
		Intervention 1	LL	UL	SD	n	Control	LL	UL	SD	n	mean difference on baseline		p	Intervention 1	LL	UL	SD	n	Control	LL	UL	SD	n	mean difference on post-test		p	change from baseline intervention	p	t	LL	UL	SE	1/NE	1/NC	Akar 1/ne+1/nc	SD	SE from CI	SD from CI	Corr E	SD from Corr	Change from baseline Control	p	t	LL	UL	SE	1/NE	1/NC
1	Hegde 2013	86.4	81.4	91.7	9.2	14	78.7	73.9	83.4	8.6	15	NA	NA	NA	81	77.5	84.4	5.9	14	81.7	76.8	86.5	8.8	15	NA	NA	NA	-5.4	NA	NA	NA	NA	NA	0.0714286	0.0666667	0.4					7.33433	3	NA	NA	NA	NA	NA	0.0714286	0.0666667
2	Hewett 2017	74.7	NA	NA	7.9	29	76.1	NA	NA	6.4	34	NA	NA	NA	73.5	NA	NA	8	29	74.3	NA	NA	7.2	34	NA	NA	NA	-1.2	NA	NA	NA	NA	NA	0.0344828	0.0294118	0.4					#VALUE!	-1.8	NA	NA	NA	NA	NA	0.0344828	0.0294118
3	Lee 2012	86	NA	NA	6.46	8	87.13	NA	NA	2.9	8	NA	NA	NA	78.25	NA	NA	4.71	8	89	NA	NA	3.21	8	NA	NA	0.001	-7.75	0.01	2.97684			-2.60343	0.125	0.125	0.5	-5.20686			0.604805		1.87	0.01	2.97684			0.628182	0.125	0.125
4	Mandal 2021	76.6	74.1	79.2	9.3	58	77.4	74.7	80.2	9	52	NA	NA	NA	77	72.8	81.2	8.6	19	80.4	77.9	82.7	6.6	32	NA	NA	0.121	0.4	NA	NA	NA	NA	NA	0.0526316	0.03125	0.4					#VALUE!	3	NA	NA	NA	NA	NA	0.0526316	0.03125
5	Thiyagarajan 2015	85	NA	NA	4	51	85	NA	NA	4	49	NA	NA	NA	81	NA	NA	4	51	82	NA	NA	3	51 thiyagarajan	NA	NA	NA	-4	0.001	#VALUE!			#VALUE!	0.0196078	#VALUE!	#VALUE!	#VALUE!			#VALUE!		-3	0.01 thiya	#VALUE!			#VALUE!	0.0196078	#VALUE!
6	Chauhan 2017	84.62	NA	NA	3.28	64	84.191	NA	NA	4.89	26	NA	NA	NA	82.35	NA	NA	3.84	64	84.19	NA	NA	4.98	26	NA	NA	NA	-2.27	0.002	3.18544			-0.712616	0.015625	0.0384615	0.232565	-3.06416			0.639725		-0.001	0.81	0.24115			-0.0041468	0.015625	0.0384615
7	Cramer 2016	86.2	NA	NA	11.2	40	87.8	NA	NA	7.6	20	NA	NA	0.556	82.1	NA	NA	11.5	40	82.5	NA	NA	9.7	20	0.8	[–3.5; 5.1]	0.709	-4.1	NA	NA	NA	NA	NA	0.025	0.05	0.4					10.0942	-5.3	NA	NA	NA	NA	NA	0.025	0.05
8	Yang 2011	68.7	NA	NA	8.3	12	68.9	NA	NA	9.5	10	NA	NA	NA	69.3	NA	NA	9	12	72.6	NA	NA	7.5	10	NA	NA	0.355	0.6	NA	NA	NA	NA	NA	0.0833333	0.1	0.4					7.71571	3.7	NA	NA	NA	NA	NA	0.0833333	0.1
9	McDermott	82.2	NA	NA	9.1	21	82.3	NA	NA	6.3	20	NA	NA	NA	webplot	NA	NA	NA	21	webplot	NA	NA	NA	20	NA	NA	0.55	-5.3	0.03	2.2524			-2.35304	0.047619	0.05	0.31244	-7.53118			NA		-3.6	0.04	2.12474			-1.69432	0.047619	0.05
10	Kim 2012	71.4	NA	NA	2	16	70.6	NA	NA	1.6	18	NA	NA	NA	71.4	NA	NA	2.5	16	69.6	NA	NA	7.1	18	NA	NA	NA	0	NA	NA	NA	NA	NA	0.0625	0.0555556	0.4					2.04987	-1	NA	NA	NA	NA	NA	0.0625	0.0555556
11	Hunter 2018	78	NA	NA	11	14	74	NA	NA	11	19	NA	NA	NA	79	NA	NA	11	14	75	NA	NA	12	19	NA	NA	NA	1	NA	NA	NA	NA	NA	0.0714286	0.0526316	0.4					9.77943	1	NA	NA	NA	NA	NA	0.0714286	0.0526316
12	Jabir 2017	76.12	NA	NA	3.62	50	86.16	NA	NA	2.24	50	NA	NA	NA	73.12	NA	NA	3.34	50	85.72	NA	NA	2.06	50	NA	NA	NA	-3	0.001	3.39259			-0.884281	0.02	0.02	0.2	-4.4214			0.194826		-0.44	0.334	0.970876			-0.453199	0.02	0.02
16	Kar 2024	77.1	NA	NA	6.09	28	76.7	NA	NA	3.5	28	NA	NA	NA	69.2	NA	NA	2.7	28	75.4	NA	NA	6.2	28	NA	NA	NA	-7.9	NA					0.0357143	0.0357143	0.267261					#REF!	-1.3						0.0345	0.0294
17	Shar 2024	79.23	NA	NA	5.22	40	78.13	NA	NA	6.11	46	NA	NA	0.618	77.5	NA	NA	4.67	40	77.74	NA	NA	6.1	46	NA	NA	0.523	-1.73	0.001	3.41015			-0.507309	0.025	0.0217391	0.216192	-2.34656					-0.39	0.046	2.02541			-0.192553	0.025	0.0217391
18	Mit 2023	78.51	NA	NA	0.23	37	75.38	NA	NA	0.97	37	NA	NA	>0.05	77.57	NA	NA	1.61	37	77.11	NA	NA	0.88	37	NA	NA	>0.05	-5.32	0.186	1.33525			-3.98427	0.027027	0.027027	0.232495	-17.137					1.51	0.1999	1.29371			1.16718	0.027027	0.027027
19	Mit 2024	77.88	NA	NA	5.67	30	75.17	NA	NA	6.46	30	NA	NA	>0.05	75.9	NA	NA	4.91	30	76.96	NA	NA	4.93	30	NA	NA	>0.05	-1.98	0.157	1.4338			-1.38095	0.0333333	0.0333333	0.258199	-5.3484					1.79	0.234	1.20265			1.48838	0.0333333	0.0333333
20	Shar 2023	78.79	NA	NA	4	42	78.13	NA	NA	6.11	46	NA	NA	0.61	77.07	NA	NA	3.32	42	77.74	NA	NA	6.1	46	NA	NA	0.81	-1.72	0.001	3.40728			-0.504801	0.0238095	0.0217391	0.213421	-2.36528					-0.39	0.05	1.98793			-0.196184	0.0238095	0.0217391
21	Haa 2024	73.04	NA	NA	6.38	22	72.77	NA	NA	5.06	18	NA	NA	NA	72.95	NA	NA	4.35	22	72.5	NA	NA	4.16	18	NA	NA	NA	-0.09	0.6897	0.402324			-0.2237	0.0454545	0.0555556	0.317821	-0.703857					-0.27	0.9	0.126504			-2.13432	0.0454545	0.0555556
22	Saboo 2024	92.8			4.2	125	90.8			4.2	125	1	(−0.16–2.16)	0.09	92.8			4.2	125	91.8			5.1	125	−3.4	(−4.38–−2.41)	0.0001	7.5	0.0001	14.63			0.512645	0.008	0.008	0.126491	0.3			0.997449		2.1	4.09	0.0002			10500	0.008	0.008
23	Momeni	91.86			1.74	21	91.48			1.69	21	NA	NA	0.517	89.95			2.29	21	91.81			2.15	21	NA	NA	0.01	-1.91	0.001	3.55097			-0.537882	0.047619	0.047619	0.308607	-1.74294			0.656763		0.33	NA	NA
24	Lu 2025	79.13			3.76	8	70.3			1.75	8	NA	NA	NA	69			2.09	8	72.3			2.44	10	NA	NA	NA	-10.13	0.069	1.94939			-5.19649	0.125	0.1	0.474342	-10.9552					2	0.474	0.733272			2.7275	0.125	0.1
	Gosh 2025	97.5	NA	NA	5.11	30
25	Denninger 2025	71.62	NA	NA	19.04	68	71.62	NA	NA	19.6	70	NA	NA	NA	NA	NA	NA	NA	68	NA	NA	NA	NA	66	NA	NA	NA	-1.43	0.11				0.9	0.0147059	0.0151515	0.172793	5.20855					-1.07	0.2				0.83	0.0147059	0.0151515
[truncated: 124 more columns]

## Sheet: TNF alpha
No.
	Author(s)
		Baseline Mean (SD)										between group difference on baseline			Post-intervention (SD)										between group difference on post-test			Change from baseline
		Intervention 1	LL	UL	SD	n	Control	LL	UL	SD	n	mean difference on baseline		p	Intervention 1	LL	UL	SD	n	Control	LL	UL	SD	n	mean difference on post-test		p	change from baseline intervention	p	t	LL	UL	SE	1/NE	1/NC	Akar 1/ne+1/nc	SD	SE from CI	SD from CI	Corr E	SD from Corr	Change from baseline Control	p	t	LL	UL	SE	1/NE	1/NC
1	Pojari 2024	NA	NA	NA	NA	21	NA	NA	NA	NA	21	NA	NA	NA	NA	NA	NA	NA	21	NA	NA	NA	NA	21	NA	NA	NA	NA	0.004	3.05451				0.047619	0.047619	0.308607					#VALUE!	NA	0.002
2	Sharma 2024	14.17	NA	NA	3.35	40	14.15	NA	NA	2.42	46	NA	NA	1	12.2	NA	NA	2.75	40	13.98	NA	NA	2.23	46	NA	NA	0.011	-1.97	0.01	2.63563			-0.747449	0.025	0.0217391	0.216192	-3.45733			0.370793		-0.17	0.472	0.72249			-0.235297	0.025	0.0217391
3	Mitra 2023	2.72	NA	NA	0.17	37	2.59	NA	NA	0.26	37	NA	NA	NA	1.69	NA	NA	0	37	2.81	NA	NA	0.32	37	NA	NA	NA	-1.03	3.5e-10	7.27017			-0.141675	0.027027	0.027027	0.232495	-0.609366			#DIV/0!		0.22	0.025	2.28924			0.0961016	0.027027	0.027027
4	Sharma 2023	14.17	NA	NA	6.6	42	14.15	NA	NA	2.42	46	NA	NA	1	11.97	NA	NA	5.26	42	13.98	NA	NA	2.23	46	NA	NA	0.02	-2.2	0.002	3.18772			-0.690148	0.0238095	0.0217391	0.213421	-3.23374			0.875253		-0.17	0.47	0.725688			-0.23426	0.0238095	0.0217391
[truncated: 122 more columns]

## Sheet: IL1
No.		General Items			@														Intervention																						Narrative Outcome	Glutathione
	Author(s)	Title	Fulltext	Funding source(s)	Design						Participants								Intervention 1															Comparator
					Randomization/allocation methods		Objective of the study	Duration of the intervention	Study location (country)	date of study	Inclusion criteria	Exclusion criteria	# of sample	Age	Gender	Health condition (Healthy / With conditions (please mention)		Other sociodemographic informations	Type of yoga	Components of yoga		Provider	Individual/Group	Supervised/Unsupervised	Adherence to exercise protocol	Motivation strategies	Rules of exercise progression	Detailed instruction of exercise (Y/N)	Home program component	Non-yoga component	Adverse events	Other information	Co-intervention	Type	Intensity	Duration	Frequency	Volume	Other information	Co-intervention		Measurement	Brand and model	Measurement unit	Timing of measurement	Additional analysis		Baseline Mean (SD)
																	Training status (untrained/trained)				Dosage																										n total	Intervention 1	LL
2	Sharma 2024		https://rayyan.ai/fulltexts/2577814																																													4.24	NA
4	Sharma 2023																																															4.16	NA
[truncated: 166 more columns]

## Sheet: IL-6
No.
	Author(s)
		Baseline Mean (SD)										between group difference on baseline			Post-intervention (SD)										between group difference on post-test			Change from baseline
		Intervention 1	LL	UL	SD	n	Control	LL	UL	SD	n	mean difference on baseline		p	Intervention 1	LL	UL	SD	n	Control	LL	UL	SD	n	mean difference on post-test		p	change from baseline intervention	p	t	LL	UL	SE	1/NE	1/NC	Akar 1/ne+1/nc	SD	SE from CI	SD from CI	Corr E	SD from Corr	Change from baseline Control	p	t	LL	UL	SE	1/NE	1/NC
2	Sharma 2024	7.02	NA	NA	1.73	40	6.88	NA	NA	1.62	46	NA	NA	0.961	6.75	NA	NA	1.68	40	7.17	NA	NA	1.69	46	NA	0.01	0.011	-0.27	0.001	3.41015			-0.0791754	0.025	0.0217391	0.216192	-0.366226			0.977357		0.29	0.221	1.23304			0.235191	0.025	0.0217391
4	Sharma 2023	6.93	NA	NA	2.98	42	6.88	NA	NA	1.62	46	NA	NA	0.96	6.54	NA	NA	2.73	42	7.17	NA	NA	1.69	46	NA	NA	0.36	-0.39	0.001	3.40728			-0.114461	0.0238095	0.0217391	0.213421	-0.536314			0.986163		0.29	0.22	1.23552			0.234718	0.0238095	0.0217391
5	Denninger 2025	0.39	NA	NA	NA	68	0.39	NA	NA	NA	70	NA	NA	NA	NA	NA	NA	NA	58	NA	NA	NA	NA	66	NA	NA	NA	1.48	0.08	1.76539			0.838341	0.0172414	0.0151515	0.17998	4.65796					2.5	1e-07	5.66473			0.441328	0.0172414	0.0151515
[truncated: 122 more columns]

## Sheet: IL-10
No.
	Author(s)
		Baseline Mean (SD)										between group difference on baseline			Post-intervention (SD)										between group difference on post-test			Change from baseline
		Intervention 1	LL	UL	SD	n	Control	LL	UL	SD	n	mean difference on baseline		p	Intervention 1	LL	UL	SD	n	Control	LL	UL	SD	n	mean difference on post-test		p	change from baseline intervention	p	t	LL	UL	SE	1/NE	1/NC	Akar 1/ne+1/nc	SD	SE from CI	SD from CI	Corr E	SD from Corr	Change from baseline Control	p	t	LL	UL	SE	1/NE	1/NC
2	Sha 2024	6.21	NA	NA	2.38	40	6.04	NA	NA	1.39	46	NA	NA	0.895	6.32	NA	NA	2.05	40	5.84	NA	NA	0.87	46	NA	NA	0.046	0.11	0.554	0.594163			0.185134	0.025	0.0217391	0.216192	0.856341			0.936009		-0.2	0.398	0.849532			-0.235424	0.025	0.0217391
3	Mit 2023	2.99	NA	NA	0.06	37	2.32	NA	NA	0.15	37	NA	NA	NA	3.48	NA	NA	0.04	37	2.5	NA	NA	0.09	37	NA	NA	NA	0.49	6e-05	4.26417			0.114911	0.027027	0.027027	0.232495	0.49425			-49.809		0.18	0.186	1.33525			0.134806	0.027027	0.027027
4	Shar 2023	5.99	NA	NA	2.84	42	6.04	NA	NA	1.39	46	NA	NA	0.89	6.59	NA	NA	2.08	42	5.84	NA	NA	0.87	46	NA	NA	0.2	0.6	0.07	1.83475			0.32702	0.0238095	0.0217391	0.213421	1.53227			0.850161		-0.2	0.39	0.863984			-0.231486	0.0238095	0.0217391
[truncated: 122 more columns]

## Sheet: Cortisol
No.	General Items
	Author(s)
		Baseline Mean (SD)										between group difference on baseline			Post-intervention (SD)										between group difference on post-test			Change from baseline
		Intervention 1	LL	UL	SD	n	Control	LL	UL	SD	n	mean difference on baseline		p	Intervention 1	LL	UL	SD	n	Control	LL	UL	SD	n	mean difference on post-test		p	change from baseline intervention	p	t	LL	UL	SE	1/NE	1/NC	Akar 1/ne+1/nc	SD	SE from CI	SD from CI	Corr E	SD from Corr	Change from baseline Control	p	t	LL	UL	SE	1/NE	1/NC
4	Mandal 2021	10.2	NA	NA	5.2	55	9.2	NA	NA	4.1	45	NA	NA	NA	8.3	NA	NA	3.5	18	9.8	NA	NA	3.8	29	NA	NA	NA	-2.2	NA	NA	NA	NA	NA	0.0555556	0.0344828	0.4	7.4					0.9	NA	NA	NA	NA	NA	0.0555556	0.0344828
5	Mitra 2023	76.38	NA	NA	1.5	37	72.94	NA	NA	2.06	37	NA	NA	NA	70.03	NA	NA	1.97	37	76.54	NA	NA	1.14	37	NA	NA	37	-6.35	0.013	2.54708			-2.49305	0.027027	0.027027	0.232495	-10.723			-18.4183		3.6	0.136	1.50773			2.3877	0.027027	0.027027
6	Sharma 2023	369.21	NA	NA	58.04	42	373.61	NA	NA	66.51	46	NA	NA	0.76	361.43	NA	NA	57.84	22	368.83	NA	NA	56.18	18	NA	NA	0.38	-7.78	0.001	3.56568			-2.18191	0.0454545	0.0555556	0.317821	-6.86523			0.992986		-4.78	0.47	0.729779			-6.54992	0.0454545	0.0555556
[truncated: 124 more columns]

## Sheet: HSCRP
No.	General Items
	Author(s)
		Baseline Mean (SD)										between group difference on baseline			Post-intervention (SD)										between group difference on post-test			Change from baseline
		Intervention 1	LL	UL	SD	n	Control	LL	UL	SD	n	mean difference on baseline		p	Intervention 1	LL	UL	SD	n	Control	LL	UL	SD	n	mean difference on post-test		p	change from baseline intervention	p	t	LL	UL	SE	1/NE	1/NC	Akar 1/ne+1/nc	SD	SE from CI	SD from CI	Corr E	SD from Corr	Change from baseline Control	p	t	LL	UL	SE	1/NE	1/NC
2	Hewett 2017	0.64	NA	NA	1.35	29	0.8	NA	NA	1.23	34	NA	NA	NA	0.51	NA	NA	1.27	29	0.78	NA	NA	1.22	34	NA	NA	NA	-0.13	NA	NA	NA	NA	NA	0.0344828	0.0294118	0.4					0.709789	-0.02	NA	NA	NA	NA	NA	0.0344828	0.0294118
		0.64			1.35	29	0.8			1.23	34				0.51			1.27	29	0.78			1.22	34
4	Mandal 2021	4.2			6.5	55	2.9			5.3	45	NA	NA	NA	3.5			3.1	18	2.7			3.2	29	NA	NA	0.121	0.2	NA	NA	NA	NA	NA	0.0555556	0.0344828	0.4	3.4				4.17203	0.5	NA	NA	NA	NA	NA	0.0555556	0.0344828
		4.2			0.65	55	2.9			-5.3	45				3.5			3.1	55	2.7			3.2	45
5	Shar 2024	3.37	NA	NA	1.18	40	3.47	NA	NA	0.7	46	NA	NA	0.218	3.12	NA	NA	0.85	40	3.44	NA	NA	0.65	46	NA	NA	0.01	-0.25	0.071	1.82866			-0.136712	0.025	0.0217391	0.216192	-0.632364			0.854943		-0.03	0.1	1.6632			-0.0180376	0.025	0.0217391
6	Shar 2023	3	NA	NA	1.26	42	3.47	NA	NA	0.7	46	NA	NA	0.21	2.75	NA	NA	0.91	42	3.44	NA	NA	0.65	46	NA	NA	0.06	-0.25	0.01	2.63421			-0.094905	0.0238095	0.0217391	0.213421	-0.444684			0.967188		-0.03	0.1	1.66277			-0.0180422	0.0238095	0.0217391
[truncated: 124 more columns]

## Sheet: Superoxide Dismutase
No.	General Items
	Author(s)
		Baseline Mean (SD)										between group difference on baseline			Post-intervention (SD)										between group difference on post-test			Change from baseline
		Intervention 1	LL	UL	SD	n	Control	LL	UL	SD	n	mean difference on baseline		p	Intervention 1	LL	UL	SD	n	Control	LL	UL	SD	n	mean difference on post-test		p	change from baseline intervention	p	t	LL	UL	SE	1/NE	1/NC	Akar 1/ne+1/nc	SD	SE from CI	SD from CI	Corr E	SD from Corr	Change from baseline Control	p	t	LL	UL	SE	1/NE	1/NC
1	Wahyuni 2021	6.15	NA	NA	8.45	18	5.74	NA	NA	12.85	19	NA	NA	NA	14.22	NA	NA	21.79	18	2.86	NA	NA	1.68	19	NA	NA	NA	8.07	NA	NA	NA	NA	NA	0.0555556	0.0526316	0.4					14.6554	-2.88	NA	NA	NA	NA	NA	0.0555556	0.0526316
		6.15			8.45	18	5.74			12.85	19				14.22			21.79	18	2.86			1.68	19				8.07						0.0555556	0.0526316	0.328918				1.483	23.3711	-2.88						0.0555556	0.0526316
2	Hegde 2013	4721			1263	14	5056			1069	15	NA	NA	NA	4340			978	14	5900	NA	NA	1031	15	NA	NA	NA	-381	NA	NA	NA	NA	NA	0.0714286	0.0666667	0.4					572.947	844	NA	NA	NA	NA	NA	0.0714286	0.0666667
3	Pal 2015	218.598			46.0041	34	237.054			87.9647	30	NA	NA	NA	315.839			128.972	34	227.587			58.6104	30	NA	NA	NA	97.2418	0.001	3.45448			28.1494	0.0294118	0.0333333	0.25049	112.378			0.515854		-9.46697	0.19	1.3251			-7.14433	0.0294118	0.0333333
		4721	3992	5450	1263	14	5056	4464	5648	1069	15				4340	3776	4905	978	14	5900	5329	6473	1031	15				-381						0.0714286	0.0666667	0.371612				1.033	1597.39	844						0.0714286	0.0666667
4	Mit 2023	2.5	NA	NA	1.31	37	2.31	NA	NA	0.16	37	NA	NA	NA	3.2	NA	NA	0.16	37	2.64	NA	NA	0.16	37	NA	NA	NA	0.7	0.00125	3.35988			0.208341	0.027027	0.027027	0.232495	0.896109					0.33	0.173	1.37628			0.239777	0.027027	0.027027
[truncated: 124 more columns]

[truncated: 14 more sheets: Glutathione, Vit C, Vit E, FBG, PPBG, HBA1c, HOMA-IR, LDL, TG, HDL, VLDL, TC, Vitamin E, SOD]
